# Supplementary material for: Genetic Regulatory Perturbation of Gene Expression Impacted by Genomic Introgression in Fiber Development of Allotetraploid Cotton
Source: Adv Sci (Weinh). 2024 Aug 28;11(40):2401549. doi: 10.1002/advs.202401549 (PMC11515910; doi:10.1002/advs.202401549)
Supplement: Supplementary file 2 — Supplemental Dataset 1 [file ADVS-11-2401549-s002.xlsx]

## Sheet: Table S1
Table S1 Summary of genome assembly and annotation for Emian22.
Genomic feature	Emian22
Total length of contigs	2243463883
Total length of assemblies	2243509783
Estimated gap size, bp	45900
Percentage of anchoring, bp	0.9994
Percentage of anchoring and ordering, bp	0.9963
Number of contigsa	556
Contig N50, bpa	11147584
Number of scaffoldsb	97
Scaffold N50b, bp	97542178
GC content	0.3432
Percentage of repeat sequences	0.6656
Number of genes	76102
Number of transcripts	98716
BUSCO completeness of assembly	1593(98.7%)
BUSCO completeness of annotation	1593(98.4%)
LAI	13.22
aHi-C corrected contigs.
bHi-C-assembled genome sequences.

## Sheet: Table S2
Table S2 Summary of Nanopore reads for Emian22 accession. These represent a summary of raw sequence data generated from Oxford Nanopore Technologies and reads after filtering.
Species	Data type	Total read bases	Read number	Read N50 (bp)	Read N90 (bp)	Mean read length (bp)	Average read quality
Emian22	Raw data	250920773781	11522344	32326	13024	21776	7.85
	Clean data	238430134795	9708096	32707	13505	24559	8.35

## Sheet: Table S3
Table S3 Summary of clean data length distribution.
Species	Length (bp)	Reads Number	Total Length (bp)	Percent	Average Length (bp)
Emian22	2,000~5,000	684044	2331242210	0.00977746	3408.02
	5,000~10,000	1042993	8151981906	0.0341902	7815.95
	10,000~20,000	3004237	44409935986	0.18626	14782.4
	20,000~30,000	2082027	51283570472	0.215088	24631.5
	30,000~40,000	1287771	44518153076	0.186714	34569.9
	40,000~50,000	750628	33434682117	0.140228	44542.3
	50,000~60,000	427844	23328578492	0.0978424	54525.9
	60,000~70,000	232882	15011235306	0.0629586	64458.5
	70,000~80,000	113782	8462101143	0.0354909	74371.2
	>=80,000	81888	7498654087	0.0314501	91572.1
	Total	9708096	238430134795	1	24559.9
Note:
Length: each length range of reads; Reads Number: the number of sequences in each length range; Total Length: the total length of sequences in each length range; Percent: the proportion of the total data volume; Average Length: the average length of sequences in each length range.

## Sheet: Table S4
Table S4 Summary of genome assembly for Emian22.This table shows metrics of contigs and scaffolds in three genome assembly stages. The Nanopore Assembly column shows the original metrics of contigs by using Nanopore data. The Hi-C Grouping column shows the final metrics for Emian22 genome.
Statistics	Nanopore Assembly	Hi-C Corrected	Hi-C Grouping
Total length of Contig/Scaffold	2243463883	2243463883	2243509783
Number of Contig/Scaffold	453	556	97
Contig/Scaffold N50, bp	13131470	11147584	97542178
Contig/Scaffold N90, bp	3014894	2169340	56854040
GC content	34.32	34.32	34.32
Length of largest Contig/Scaffold (bp)	53482268	45864250	129316861
Gap number	0	0	459
Gap length (bp)	0	0	45900

## Sheet: Table S5
Table S5 Summary of Hi-C reads mapping for Emian22 genome.
Mapping Type	Number of Reads	Ratio(%)
Total Read Pairs	421532598	100
Unique Mapped Read Pairs	216862552	51.45
Valid Interaction Pairs	69101093	31.86
Dangling End Pairs	120099852	55.38
Re-ligation Pairs	23347603	10.77
Self-cycle Pairs	44225	0.02
Dumped Pairs	4269779	1.97

## Sheet: Table S6
Table S6 Summary of the Hi-C grouping result in each chromosome.This table shows the number of scaffolds which were anchored and their total length by LACHESIS software in Emian22 genomes.
Group	Cluster Number	Cluster Length	Order Number	Order Length
A01	19	117156985	17	116960138
A02	16	107336729	14	106972621
A03	37	113652449	33	113160973
A04	15	88759596	12	88312271
A05	33	103373144	27	99951804
A06	21	129412496	20	129314961
A07	24	98211446	19	97540378
A08	18	124044280	17	123932802
A09	21	86728114	19	86396952
A10	27	118316969	23	117837327
A11	20	117492345	19	117376511
A12	31	113036179	30	112881083
A13	19	110707847	18	110556242
D01	11	63053236	11	63053236
D02	25	69265598	22	69003485
D03	13	53906156	11	53700555
D04	22	59588146	19	59287375
D05	26	64262990	23	66681872
D06	17	63491587	9	62217008
D07	12	55767014	11	55666761
D08	25	69940600	23	69639254
D09	15	49845182	15	49845182
D10	21	66341410	18	65834985
D11	31	75178834	29	74807966
D12	12	56968099	11	56853040
D13	16	66346557	15	66193155
Total(Ratio %)	547(98.38)	2242183988(99.94)	485(88.67)	2233977937(99.63)
The ratio calculation only using sequences longer than 1Kb and not include the 100 Ns added !

## Sheet: Table S7
Table S7 Assessment of genome assembly and gene annotation with BUSCO.
Type	Complete BUSCOs	Complete and single-copy BUSCOs(S)	Complete and duplicated BUSCOs(D)	Fragmented BUSCOs(F)	Missing BUSCOs(M)	Total Lineage BUSCOs
Genome level	1593(98.7%)	246(15.2%)	1347(83.5%)	4(0.2%)	17(1.1%)	1614
Gene level	1587(98.4%)	232(14.4%)	1355(84.0%)	12(0.7%)	15(0.9%)	1614

## Sheet: Table S8
Table S8 CENH3-binding domains in Emian22 genome.
Chr	Start	End	Length
A01	66148500	67698100	1549600
A02	69896400	70941900	1045500
A03	39977400	41228200	1250800
A04	33464300	35510700	2046400
A05	48005600	49381600	1376000
A06	58795600	60857000	2061400
A07	60953000	62351200	1398200
A08	48403000	50485300	2082300
A09	19361800	20486000	1124200
A10	49435500	50657700	1222200
A11	67316100	68604800	1288700
A12	32927200	35493800	2566600
A13	33993400	35063300	1069900
D01	32302500	34734800	2432300
D02	34075700	35065700	990000
D03	13770400	14739500	969100
D04	27653900	28478500	824600
D05	42722500	44059700	1337200
D06	31047800	32182000	1134200
D07	37732700	38578200	845500
D08	/	/	/
D09	20450100	21782300	1332200
D10	36125100	36803800	678700
D11	46097500	46887500	790000
D12	19328000	20761800	1433800
D13	29986800	31615900	1629100
Average length			1379140

## Sheet: Table S9
Table S9 Comparative analysis of the Emian22 genome with various versions of the upland cotton genome.
Version	Emian22_HAU_v1	NDM8	TM-1_WHU_v1	TM-1_UTX_v2.1	ZM24_CRI_v1	TM-1_CRI_v1	TM-1_ZJU_v2.1	TM-1_HAU_v1
		(Ma, et al. 2021)	(Huang, et al. 2020)	(Chen, et al. 2020)	(Yang, et al. 2019)	(Yang, et al. 2019)	(Hu, et al. 2019)	(Wang, et al. 2019)
Sequencing Technology	Nanopore+Hi-C	10X Genomic+	Pacbio+Hi-C	Pacbio+Hi-C	Pacbio+Hi-C	Pacbio+Hi-C	10X Genomic+	Pacbio+Hi-C+
		PacBio+Hi-C					Hi-C+Bionano	Bionano
Total assembled size (Gb)	2.24	2.29	2.29	2.31	2.31	2.29	2.3	2.35
Anchored and oriented size (Gb)	2.23	2.28	2.27	2.28	2.15	2.24	2.23	2.28
Sequence in pseudo-chromosomes	0.9963	0.9957	0.9917	0.989	0.937	0.979	0.9691	0.9616
Number of gaps	459	678	893	5708	1472	673	40413	2601
Contigs Number	556	1029	1235	6733	3718	1283	51762	4746
Contigs N50 (Mb)	11.15	13.15	5.02	0.78	1.98	4.76	0.11	1.89
Contigs N90 (Mb)	2.17	3.66	1.34	0.17	0.42	1.29	0.02	0.23
GC contents	0.3432	0.3436	0.3437	0.3436	0.344	0.3438	0.3472	0.343
BUSCO completeness of assembly	0.987	0.961	/	/	0.9854	0.9861	0.975	0.9569
BUSCO completeness of annotation	0.984	/	/	/	/	/	/	0.982
LAI	13.22	14.2	14.8	12.96	14.59	14.63	10.52	12.75
[1] Z. Ma, Y. Zhang, L. Wu, G. Zhang, Z. Sun, Z. Li, Y. Jiang, H. Ke, B. Chen, Z. Liu, Q. Gu, Z. Wang, G. Wang, J. Yang, J. Wu, Y. Yan, C. Meng, L. Li, X. Li, S. Mo, N. Wu, L. Ma, L. Chen, M. Zhang, A. Si, Z. Yang, N. Wang, L. Wu, D. Zhang, Y. Cui, J. Cui, X. Lv, Y. Li, R. Shi, Y. Duan, S. Tian, X. Wang, Nat. Genet. 2021, 53 (9), 1385, https://doi.org/10.1038/s41588-021-00910-2.
[2] G. Huang, Z. G. Wu, R. G. Percy, M. Z. Bai, Y. Li, J. E. Frelichowski, J. Hu, K. Wang, J. Z. Yu, Y. X. Zhu, Nat. Genet. 2020, 52 (5), 516, https://doi.org/10.1038/s41588-020-0607-4.
[3] Z. J. Chen, A. Sreedasyam, A. Ando, Q. X. Song, L. M. De Santiago, A. M. Hulse-Kemp, M. Q. Ding, W. X. Ye, R. C. Kirkbride, J. Jenkins, C. Plott, J. Lovell, Y. M. Lin, R. Vaughn, B. Liu, S. Simpson, B. E. Scheffler, L. Wen, C. A. Saski, C. E. Grover, G. J. Hu, J. L. Conover, J. W. Carlson, S. Q. Shu, L. B. Boston, M. Williams, D. G. Peterson, K. McGee, D. C. Jones, J. F. Wendel, D. M. Stelly,…
[4] Z. Yang, X. Ge, Z. Yang, W. Qin, G. Sun, Z. Wang, Z. Li, J. Liu, J. Wu, Y. Wang, L. Lu, P. Wang, H. Mo, X. Zhang, F. Li, Nat. Commun. 2019, 10 (1), 2989, https://doi.org/10.1038/s41467-019-10820-x.
[5] Y. Hu, J. D. Chen, L. Fang, Z. Y. Zhang, W. Ma, Y. C. Niu, L. Z. Ju, J. Q. Deng, T. Zhao, J. M. Lian, K. Baruch, D. Fang, X. Liu, Y. L. Ruan, M. U. Rahman, J. L. Han, K. Wang, Q. Wang, H. T. Wu, G. F. Mei, Y. H. Zang, Z. G. Han, C. Y. Xu, W. J. Shen, D. F. Yang, Z. F. Si, F. Dai, L. F. Zou, F. Huang, Y. L. Bai, Y. G. Zhang, A. Brodt, H. Ben-Hamo, X. F. Zhu, B. L. Zhou, X. Y. Guan, S. J. Zhu, …
[6] M. Wang, L. Tu, D. Yuan, D. Zhu, C. Shen, J. Li, F. Liu, L. Pei, P. Wang, G. Zhao, Z. Ye, H. Huang, F. Yan, Y. Ma, L. Zhang, M. Liu, J. You, Y. Yang, Z. Liu, F. Huang, B. Li, P. Qiu, Q. Zhang, L. Zhu, S. Jin, X. Yang, L. Min, G. Li, L. L. Chen, H. Zheng, K. Lindsey, Z. Lin, J. A. Udall, X. Zhang, Nat. Genet. 2019, 51 (2), 224, https://doi.org/10.1038/s41588-018-0282-x.

## Sheet: Table S10
Table S10 Characterization of genes in Emian22 accession.
Gene number	76102
Total gene Length (bp)	247720364
Average gene length	3255.11
Exon number	395007
Total exon length (bp)	111844170
Average exon length	283.145
CDS number	381215
Total CDS length (bp)	89362656
Average CDS length	234.415

[truncated: 21 more sheets: Table S11, Table S12, Table S13, Table S14, Table S15, Table S16, Table S17, Table S18, Table S19, Table S20, Table S21, Table S22, Table S23, Table S24, Table S25, Table S26, Table S27, Table S28, Table S29, Table S30 …]
